# Supplementary material for: Comparison of a time-varying covariate model and a joint model of time-to-event outcomes in the presence of measurement error and interval censoring: application to kidney transplantation
Source: BMC Med Res Methodol. 2019 Jun 26;19:130. doi: 10.1186/s12874-019-0773-1 (PMC6595621; doi:10.1186/s12874-019-0773-1)
Supplement: Supplementary file 2 — ∙ example-1-JM.R: Code to fit M1 ∙ longitudinal-data.csv: simulated TAC data for M1 ∙ survival-data.csv: simulated dnDSA data for M1 ∙ model-1-JM.txt: JAGS model, called by example-1-JM.R ∙ example-1-NLMIXED.SAS: Code to fit M1 with PROC NLMIXED, uses same simulated data ∙ example-4-TVC.R: Code to fit M4 ∙ longitudinal data tvc.csv: simulated TAC data for M4 (carried forward values of TAC) ∙ model-4-TVC.txt: JAGS model, called by example-4-TVC.R (ZIP 199 kb) [file 12874_2019_773_MOESM2_ESM.zip]

Archive with 8 entries (8 files):
- 12874_2019_773_MOESM1_ESM/example-1-JMR2.R
- 12874_2019_773_MOESM1_ESM/example-1-NLMIXEDR2.sas
- 12874_2019_773_MOESM1_ESM/example-4-TVCR2.R
- 12874_2019_773_MOESM1_ESM/longitudinal_data_tvcR2.csv
- 12874_2019_773_MOESM1_ESM/longitudinal_dataR2.csv
- 12874_2019_773_MOESM1_ESM/model-1-JMR2.txt
- 12874_2019_773_MOESM1_ESM/model-4-TVCR2.txt
- 12874_2019_773_MOESM1_ESM/survival_dataR2.csv
