# Supplementary material for: Comparison of a time-varying covariate model and a joint model of time-to-event outcomes in the presence of measurement error and interval censoring: application to kidney transplantation
Source: BMC Med Res Methodol. 2019 Jun 26;19:130. doi: 10.1186/s12874-019-0773-1 (PMC6595621; doi:10.1186/s12874-019-0773-1)
Supplement: Supplementary file 2 — ∙ example-1-JM.R: Code to fit M1 ∙ longitudinal-data.csv: simulated TAC data for M1 ∙ survival-data.csv: simulated dnDSA data for M1 ∙ model-1-JM.txt: JAGS model, called by example-1-JM.R ∙ example-1-NLMIXED.SAS: Code to fit M1 with PROC NLMIXED, uses same simulated data ∙ example-4-TVC.R: Code to fit M4 ∙ longitudinal data tvc.csv: simulated TAC data for M4 (carried forward values of TAC) ∙ model-4-TVC.txt: JAGS model, called by example-4-TVC.R (ZIP 199 kb) [file 12874_2019_773_MOESM2_ESM.zip › 12874_2019_773_MOESM1_ESM/example-1-JMR2.R]

#################################################################################################
##-----------------------------------------------------------------------------------------------  
##  Reproducible example for "Joint Modeling of Longitudinal and Interval Censored Time-to-Event Outcomes"
##  Joint Model with shared intercepts and slope
##           by K. Campbell, E. Juarez-Colunga, GK. Grunwald, J. Cooper, S. Davis, and J. Gralla                                 
##-----------------------------------------------------------------------------------------------
#################################################################################################
## This needs JAGS installed in computer (http://mcmc-jags.sourceforge.net/)

##install.packages('runjags')
##install.packages('mcmcplots')
##install.packages('rjags')
##install.packages('R2jags')
##install.packages('MASS')

rm(list=ls())
library(mcmcplots)
library(rjags)
library(R2jags)
library(runjags)

## working directory
dirg <- "//proton/EJCgroupStudentThesesKristen/Paper/BMC/reproducible example"
setwd(dirg)

#########################################################################################
#########################################################################################
##   Functions to calculate WAIC
## 
#########################################################################################
##### calculating the variance of each individual contribution to the likelihood
colVars <- function (a){
  ##a <- log_lik
  diff <- a - matrix (colMeans(a), nrow(a), ncol(a), byrow=TRUE)
  vars <- apply(diff^2,2,sum)/(nrow(a)-1)
  return (vars)
}

##### Calculation of Waic. Returns lppd, p_waic_1, p_waic_2, and waic, which we define
## as 2*(lppd - p_waic_2), as recommmended in BDA
waic <- function (log_lik){
  lppd <- sum (log (colMeans(exp(log_lik))))
  p_waic_1 <- 2*sum (log(colMeans(exp(log_lik))) - colMeans(log_lik))
  p_waic_2 <- sum (colVars(log_lik))
  waic_2 <- -2*lppd + 2*p_waic_2
  return (list (waic=waic_2, p_waic=p_waic_2, lppd=lppd, p_waic_1=p_waic_1))
}

##### function to read the CODA object and calculate the WAIC
## input: CODA object; from = index where the iterations for the likelihood start; 
##         to = index where the iterations for the likelihood end
## output: WAIC
waicf <- function(mcmc.obj,from,to){
  log.like1 <- mcmc.obj[[1]][,c(from:to)]
  log.like2 <- mcmc.obj[[2]][,c(from:to)]
  log.like <- rbind(log.like1,log.like2)
  
  waico <- waic(log.like)
  return(waico)
}

##########################################################################

## reading in datasets

dat.long<-read.table("longitudinal_data.csv",sep=",", header=T,stringsAsFactors=FALSE)
dat.surv<-read.csv("survival_data.csv")

## defining parameters
X <- as.matrix(dat.long[,c(2:59)],na.rm=T)
Y <- as.matrix(dat.long[,c(60:117)],na.rm=T)

N <- nrow(dat.surv)

#k: number of tac measurements per individual i
k<-rep(NA,N)
for (i in 1:N){
  k[i]=0
  for (j in 1:58){
    if (!is.na(X[i,j])){
      k[i]=k[i]+1
    }
  }
}
  
## limits for interval censored part of survival model
lim <- as.matrix(dat.surv[,c("leftn","rightn")])

## indicator for this model is 1s and 2s
##  ind.i=1 means dnDSA positive
##  ind.i=2 means dnDSA negative
table(dat.surv$ind.i)

#########################################################################################
#########################################################################################
##---------------------------------------------------------------------------------------    
## Joint Model
##---------------------------------------------------------------------------------------    
#########################################################################################


# Rom: used in the Wishart prior for the variance matrix
Rom <- diag(c(.00001,.000001))

## data in list format to run the model in JAGS
data <- dump.format(list(X=X, Y=Y,N=N,k=k,Rom=Rom,lim=lim, ind.i=dat.surv$ind.i, hla=dat.surv$hla))  

## initial values for model-1-JM
# inital values for var/cov matrix
omeg.init.1<- matrix(c(0.69,6.2,6.2,330),nrow=2,ncol=2)

## initial values for time variable: mean for interval-censored and a bit larger for right-censored records
dat.surv$t.init <- apply(cbind(dat.surv$leftn,dat.surv$rightn),1,mean)
dat.surv$t.init[dat.surv$ind.i==2] <- dat.sim$rightn[dat.surv$ind.i==2]+0.002


inits1 <- dump.format(list(b0=7,b1=-0.03,sige=1,bet0=-2,bet_hla=0.25,lam0=.6,lam1=.2,alpha=0.5,omega.bc=omeg.init.1,t=dat.surv$t.init,	
                           .RNG.name="base::Super-Duper", .RNG.seed=1)) 
inits2 <- dump.format(list(b0=7.1,b1=-0.02,sige=0.9,bet0=-1.8,bet_hla=0.20,lam0=.5,lam1=.1,alpha=0.6,omega.bc=omeg.init.1,t=dat.surv$t.init,
                           .RNG.name="base::Wichmann-Hill", .RNG.seed=2))


##### Joint Model : shared random slope with random int

results_jm <- run.jags(model=paste0(dirg,"/model-1-JM.txt"),adapt=2000,burnin=1000,sample=4000,
                       monitor=c("b0","b1","sige","precision","prec_inv","rho.0r","sig.bc[1]","sig.bc[2]","omega.bc",
                                 "bet0","bet_hla","alpha","lam0","lam1","ll_l","ll_s"), 
                       data=data, n.chains=2, inits=c(inits1,inits2), thin=1, module='dic')

#get mcmc output and list names:
res_jm<-results_jm$mcmc
dimnames(res_jm[[1]])

## selecting only the parameters of interest to monitor (excluding likelihood)
vars<-mcmc.list(res_jm[[1]][,c(1:17)],res_jm[[2]][,c(1:17)])
summary(vars)

## plots
traplot(vars)
autocorr.plot(vars)

## tests of convergence
gew<-geweke.diag(vars)

## calculate WAIC
waic.jm1.long <- waicf(res_jm,18,317)
waic.jm1.surv <- waicf(res_jm,318,617)
print(waic.jm1.long)
print(waic.jm1.surv)
