# Supplementary material for: Comparison of a time-varying covariate model and a joint model of time-to-event outcomes in the presence of measurement error and interval censoring: application to kidney transplantation
Source: BMC Med Res Methodol. 2019 Jun 26;19:130. doi: 10.1186/s12874-019-0773-1 (PMC6595621; doi:10.1186/s12874-019-0773-1)
Supplement: Supplementary file 2 — ∙ example-1-JM.R: Code to fit M1 ∙ longitudinal-data.csv: simulated TAC data for M1 ∙ survival-data.csv: simulated dnDSA data for M1 ∙ model-1-JM.txt: JAGS model, called by example-1-JM.R ∙ example-1-NLMIXED.SAS: Code to fit M1 with PROC NLMIXED, uses same simulated data ∙ example-4-TVC.R: Code to fit M4 ∙ longitudinal data tvc.csv: simulated TAC data for M4 (carried forward values of TAC) ∙ model-4-TVC.txt: JAGS model, called by example-4-TVC.R (ZIP 199 kb) [file 12874_2019_773_MOESM2_ESM.zip › 12874_2019_773_MOESM1_ESM/example-1-NLMIXEDR2.sas]

/* IMPORT SURVIVAL AND LONGITUDINAL DATA */
PROC IMPORT datafile="survival_data.csv"
	out=dat_surv
	dbms=csv
	replace;
run;
PROC IMPORT datafile="longitudinal_data_sas.csv"
	out=dat_wide
	dbms=csv
	replace;
run;

/*create indicator for DSA event: 
	*dsa_yn=1 is event (interval censored)
	*dsa_yn=0 is right censored)*/
/* left censoring time cannot be exactly 0 */
data dat_surv;
	set dat_surv;
	dsa_yn=.;
	if ind_i=1 then dsa_yn=1;
	if ind_i=2 then dsa_yn=0;
	if leftn=0 then leftn=0.0000000001;
run;

/*convert wide to long*/
proc transpose data=dat_wide out=dat_long1 prefix=X;
	by id;
	var X_1-X_58;
run;
proc transpose data=dat_wide out=dat_long2 prefix=Y;
	by id;
	var Y_1-Y_58;
run;
data dat_long;
   merge dat_long1 (rename=(X1=t))dat_long2 (rename=(Y1=var));
   by id;
   drop _name_;
run;
/* "var" = TAC value */
data dat_long;
	set dat_long;
	retain id var t;
run;

/* DATA FOR JM: stack survival and long datasets */
data dat_surv;
	set dat_surv;
	t=.;
	var=rightn;
	dist="Weibull";
run;
data dat_long;
	set dat_long;
	dsa_yn=.;
	hla=.;
	ind_i=.;
	leftn=.;
	rightn=.;
	dist="Normal";
run;
data dat_jm;
	set dat_surv dat_long;
run;


/* Joint Model in NLMIXED */
PROC NLMIXED DATA=dat_jm;
	PARMS b0=7 b1=-0.03 sige=1 bet0=-2 bet_hla=0.25 
		  lam0=-0.59 lam1=0.43 alpha=0.5 
		  s2a0=1.6 s2a1=0.004 cov=0.005;
		if dist="Normal" then do;
			mean = b0 + b1*t + a0 + a1*t;
			dens = -0.5*log(3.14159265358) - log(sige)-0.5*(var-mean)**2/(sige**2);
			ll = dens;
		end;
		if dist="Weibull" then do;
			mu=exp(bet0+bet_hla*hla+lam0*a0+lam1*a1);
			ll=dsa_yn*LOG(exp(-mu*leftn**alpha)-exp(-mu*rightn**alpha)) -(1-dsa_yn)*mu*rightn**alpha;
		end;
	model var ~ general(ll);
	random a0 a1 ~ NORMAL([0,0],[s2a0,cov,s2a1]) subject=id;
RUN; 
