# Supplementary material for: Comparison of a time-varying covariate model and a joint model of time-to-event outcomes in the presence of measurement error and interval censoring: application to kidney transplantation
Source: BMC Med Res Methodol. 2019 Jun 26;19:130. doi: 10.1186/s12874-019-0773-1 (PMC6595621; doi:10.1186/s12874-019-0773-1)
Supplement: Supplementary file 2 — ∙ example-1-JM.R: Code to fit M1 ∙ longitudinal-data.csv: simulated TAC data for M1 ∙ survival-data.csv: simulated dnDSA data for M1 ∙ model-1-JM.txt: JAGS model, called by example-1-JM.R ∙ example-1-NLMIXED.SAS: Code to fit M1 with PROC NLMIXED, uses same simulated data ∙ example-4-TVC.R: Code to fit M4 ∙ longitudinal data tvc.csv: simulated TAC data for M4 (carried forward values of TAC) ∙ model-4-TVC.txt: JAGS model, called by example-4-TVC.R (ZIP 199 kb) [file 12874_2019_773_MOESM2_ESM.zip › 12874_2019_773_MOESM1_ESM/example-4-TVCR2.R]

#################################################################################################
##-----------------------------------------------------------------------------------------------  
##  Reproducible example for "Joint Modeling of Longitudinal and Interval Censored Time-to-Event Outcomes"
##  Time Varying Covariate Model
##           by K. Campbell, E. Juarez-Colunga, GK. Grunwald, J. Cooper, S. Davis, and J. Gralla                                 
##-----------------------------------------------------------------------------------------------
#################################################################################################
## This needs JAGS installed in computer (http://mcmc-jags.sourceforge.net/)

##install.packages('runjags')
##install.packages('mcmcplots')
##install.packages('rjags')
##install.packages('R2jags')
##install.packages('MASS')

rm(list=ls())
library(runjags)
library(mcmcplots)
library(rjags)
library(R2jags)
library(MASS)

## working directory
dirg <- "//proton/EJCgroupStudentThesesKristen/Paper/BMC/reproducible example"
setwd(dirg)

#########################################################################################
#########################################################################################
##   Functions to calculate WAIC
## 
#########################################################################################
##### calculating the variance of each individual contribution to the likelihood
colVars <- function (a){
  ##a <- log_lik
  diff <- a - matrix (colMeans(a), nrow(a), ncol(a), byrow=TRUE)
  vars <- apply(diff^2,2,sum)/(nrow(a)-1)
  return (vars)
}

##### Calculation of Waic. Returns lppd, p_waic_1, p_waic_2, and waic, which we define
## as 2*(lppd - p_waic_2), as recommmended in BDA
waic <- function (log_lik){
  lppd <- sum (log (colMeans(exp(log_lik))))
  p_waic_1 <- 2*sum (log(colMeans(exp(log_lik))) - colMeans(log_lik))
  p_waic_2 <- sum (colVars(log_lik))
  waic_2 <- -2*lppd + 2*p_waic_2
  return (list (waic=waic_2, p_waic=p_waic_2, lppd=lppd, p_waic_1=p_waic_1))
}

##### function to read the CODA object and calculate the WAIC
## input: MCMC object; from = index where the iterations for the likelihood start; 
##         to = index where the iterations for the likelihood end
## output: WAIC
waicf <- function(mcmc.obj,from,to){
  log.like1 <- mcmc.obj[[1]][,c(from:to)]
  log.like2 <- mcmc.obj[[2]][,c(from:to)]
  log.like <- rbind(log.like1,log.like2)
  
  waico <- waic(log.like)
  return(waico)
}

##########################################################################

## reading in datasets

#this dataset has a TAC measurement imputed at each left and right censoring time.  It is the last value carried forward. 
dat.long<-read.table("longitudinal_data_tvc.csv",sep=",", header=T,stringsAsFactors=FALSE)

dat.surv<-read.csv("survival_data.csv")

## defining parameters
X <- as.matrix(dat.long[,c(2:61)],na.rm=T)
Y <- as.matrix(dat.long[,c(62:121)],na.rm=T)

N <- nrow(dat.surv)

#k: number of tac measurements per individual i
k<-rep(NA,N)
for (i in 1:N){
  k[i]=0
  for (j in 1:58){
    if (!is.na(X[i,j])){
      k[i]=k[i]+1
    }
  }
}

##Define Indexes:
#   Right censored (no event) patients:
#     left_int/right_int: aren't used, need to correspond to a row that the patient has, so set to 1 and 2
#     right_c: use censoring time - last index
#   Interval censored (event) patients:
#     left_int/right_int: index j at left censoring time/index j at right censoring time (i.e time at which dnDSA was found +)
#     right_c: isn't used, need to correspond to a row that the patient has, so set to 1
left_int<-NA
right_int<-NA

for (i in 1:N){
  if (dat.surv$ind.i[i]==1){ #if interval censored, then:
    for (j in 1: k[i]){
      if (dat.surv$leftn[i]== X[i,j]){
        left_int[i]<-j
      }
      if (dat.surv$right[i]== X[i,j]){
        right_int[i]<-j
      }
    }
  }
  if (dat.surv$ind.i[i]==2){ #if right censored, then:
    left_int[i]<-1
    right_int[i]<-2
  }
}

right_c<-NA

for (i in 1:N){
  if (dat.surv$ind.i[i]==1){ #if interval censored, then:
    right_c[i]<-1
  }
  if (dat.surv$ind.i[i]==2){ #if right censored, then:
    right_c[i]<-k[i]
  }
}
  

## indicator for this model is 0s and 1s
##  ind.i=0 means dnDSA positive
##  ind.i=1 means dnDSA negative
dat.surv$ind.i<-dat.surv$ind.i-1

#########################################################################################
#########################################################################################
##---------------------------------------------------------------------------------------    
## TVC Model
##---------------------------------------------------------------------------------------    
#########################################################################################

## data in list format to run the model in JAGS
data.tvc <- dump.format(list(X=X, Y=Y, N=N, k=k,ind.i=dat.surv$ind.i,hla=dat.surv$hla,right_c=right_c,left_int=left_int,
                         right_int=right_int,zeros=rep(0,N)))  

## initial values for model-4-TVC
inits1 <- dump.format(list(gam0=-4,eta=-0.4,alpha_tvc=0.35,gam_hla=0.2,
                           .RNG.name="base::Super-Duper", .RNG.seed=1)) 
inits2 <- dump.format(list(gam0=-4.5,eta=-0.3,alpha_tvc=0.4,gam_hla=0.2, 
                           .RNG.name="base::Wichmann-Hill", .RNG.seed=2))

## run model, defined in "model-4-TVC.txt"
results_tvc <- run.jags(model= paste0(dirg, "/model-4-TVC.txt"), burnin=1000,sample=1000,
                        monitor=c("gam0","eta","alpha_tvc","gam_hla","ll"), 
                        data=data.tvc, n.chains=2, inits=c(inits1,inits2), thin=1, plots = TRUE,module='dic')


#get mcmc output and list names:
res_tvc<-results_tvc$mcmc
dimnames(res_tvc[[1]])

## selecting only the parameters of interest to monitor (excluding likelihood)
vars<-mcmc.list(res_tvc[[1]][,c(1:4)],res_tvc[[2]][,c(1:4)])
summary(vars)

## plots
traplot(vars)
autocorr.plot(vars)

## tests of convergence
gelman.diag(vars)
geweke.diag(vars)

##### calculating WAIC
waic.tvc <- waicf(res_tvc,5,304)
print(waic.tvc)
