# Supplementary material for: Comparison of a time-varying covariate model and a joint model of time-to-event outcomes in the presence of measurement error and interval censoring: application to kidney transplantation
Source: BMC Med Res Methodol. 2019 Jun 26;19:130. doi: 10.1186/s12874-019-0773-1 (PMC6595621; doi:10.1186/s12874-019-0773-1)
Supplement: Supplementary file 2 — ∙ example-1-JM.R: Code to fit M1 ∙ longitudinal-data.csv: simulated TAC data for M1 ∙ survival-data.csv: simulated dnDSA data for M1 ∙ model-1-JM.txt: JAGS model, called by example-1-JM.R ∙ example-1-NLMIXED.SAS: Code to fit M1 with PROC NLMIXED, uses same simulated data ∙ example-4-TVC.R: Code to fit M4 ∙ longitudinal data tvc.csv: simulated TAC data for M4 (carried forward values of TAC) ∙ model-4-TVC.txt: JAGS model, called by example-4-TVC.R (ZIP 199 kb) [file 12874_2019_773_MOESM2_ESM.zip › 12874_2019_773_MOESM1_ESM/model-1-JMR2.txt]

#############################################################
#  Joint model: survival and Linear mixed model 
# 		Shared: random intercept and random slope
#############################################################

## Model-1-JM: joint model with both shared random intercepts and slope
##		See lines 43-46 for variations of survival hazard to fit Model-2-JM and Model-3-JM
## Notation
##  data: dataset with a row for each individual-week ***update this
##  N: number of individuals
##  i: identification of individual (i=1,2,...N)
##  k: number of TAC measurements for individual i
##  j: index for TAC measurement (j=1,2,...k[i])
##  ind: indicator for whether the patient was dnDSA positive/interval censored(ind.i=1) or dnDSA negative/right censored (ind.i=2)
##  lim: right and left censoring times of dnDSA.  
##		 if dnDSA positive, lim[,1] is the left censoring time and lim[,2] is the time of dnDSA detection
##		 if dnDSA negative, lim[,2] is the right censoring time and lim[,1] is any value less than lim[2,] 

##### Joint Model : shared random slope with random int
model {
### longitudinal model
	# set mean of random effects to 0
	mu.re[1] <- 0 
    mu.re[2] <- 0 
  for(i in 1:N){ 
    	for(j in 1:k[i]){
    		Y[i,j] ~ dnorm(true.y[i,j], precision)
	## linear predictor: fixed intercept (c), slope (m1) and random int (a1) and slope (a2)
		    true.y[i,j] <- b1 * (X[i,j]) + b0 + a0[i]+a1[i]*X[i,j]
	## log likelihood for each TAC update j
		    log_lik01[i,j] <- (- log(precision) + log(2*3.14159)  + 
			pow(Y[i,j]-true.y[i,j],2) * precision)/(-2)
	    }
  	## random effects: bivariate normal
  	re[i,1:2] ~ dmnorm(mu.re[1:2],omega.bc[,]); 
  	a0[i] <- re[i,1]
  	a1[i] <- re[i,2]
	## log likelihood for each individual i
    ll_l[i] <- sum(log_lik01[i,1:k[i]])

	### survival model
	  log(mu[i]) <- bet0 + bet_hla*hla[i]+lam0*a0[i]+lam1*a1[i] 
	  ind.i[i] ~ dinterval(t[i], lim[i,])
	  t[i] ~ dweib(alpha, mu[i])
		##log likelihood: right-censored and interval-censored
	  ll_s[i] <- (ind.i[i]-1)*log(1-pweib(lim[i,2],alpha, mu[i])) + 
		(2-ind.i[i])*log(pweib(lim[i,2],alpha, mu[i])- pweib(lim[i,1],alpha, mu[i]))
		}
## priors survival model
	bet0~dnorm(0,0.0001);
	bet_hla~dnorm(0,0.0001);
	lam0~dnorm(0,0.0001);
	lam1~dnorm(0,0.0001);
	alpha~dgamma(0.01,0.01)

## priors linear model
	b1 ~ dnorm(0,0.0001);
	b0 ~ dnorm(0,0.0001); 
	precision<-pow(sige,-2);
	sige~dunif(0,100);
	prec_inv<-1/precision
	# wishart prior on precision matrix
  	omega.bc[1:2,1:2]  ~  dwish(Rom,2); 
  	sig2.bc[1:2,1:2] <-inverse(omega.bc[1:2,1:2]);
  	sig.bc[1] <- sig2.bc[1,1];
  	sig.bc[2] <- sig2.bc[2,2];
	# correlation intercept and slope
  	rho.0r <- sig2.bc[1,2] / (sqrt(sig2.bc[1,1])
                          *sqrt(sig2.bc[2,2])); 
}
