# Supplementary material for: Comparison of a time-varying covariate model and a joint model of time-to-event outcomes in the presence of measurement error and interval censoring: application to kidney transplantation
Source: BMC Med Res Methodol. 2019 Jun 26;19:130. doi: 10.1186/s12874-019-0773-1 (PMC6595621; doi:10.1186/s12874-019-0773-1)
Supplement: Supplementary file 2 — ∙ example-1-JM.R: Code to fit M1 ∙ longitudinal-data.csv: simulated TAC data for M1 ∙ survival-data.csv: simulated dnDSA data for M1 ∙ model-1-JM.txt: JAGS model, called by example-1-JM.R ∙ example-1-NLMIXED.SAS: Code to fit M1 with PROC NLMIXED, uses same simulated data ∙ example-4-TVC.R: Code to fit M4 ∙ longitudinal data tvc.csv: simulated TAC data for M4 (carried forward values of TAC) ∙ model-4-TVC.txt: JAGS model, called by example-4-TVC.R (ZIP 199 kb) [file 12874_2019_773_MOESM2_ESM.zip › 12874_2019_773_MOESM1_ESM/model-4-TVCR2.txt]

#############################################################
#  Time Varying Covariate model:
# 		Outcome: interval censored dnDSA, TVC: Tacrolimus (TAC)
#############################################################

## Model-4-TVC: joint model with both shared random intercepts and slope

## Notation
##  data: dataset with a row for each individual-week ***update this
##  N: number of individuals
##  i, idi: identification of individual in the longitudinal and survival model, respectively (i=1,2,...N; idi=1,2,...N) 
##  k: number of TAC measurements for individual i
##  j: index for TAC measurement (j=1,2,...k[i])
##  ind: indicator for whether the patient was dnDSA positive/interval censored(ind.i=1) or dnDSA negative/right censored (ind.i=2)
##  Ht[i,j]: cumulative hazard for patient i at update j
##  S[i,j]: survival function for patient i at update j
##  lim: right and left censoring times of dnDSA.  
##		 if dnDSA positive, lim[,1] is the left censoring time and lim[,2] is the time of dnDSA detection
##		 if dnDSA negative, lim[,2] is the right censoring time and lim[,1] is any value less than lim[2,] 

model {

for(i in 1:N){
## cumulative hazard for patient i:
  # define the cumulative hazard at 1st update time (j=1):
  bet[i,1] <- exp(gam0 + eta*Y[i,1]+ gam_hla*hla[i])
  indt0[i,1] <- ifelse(X[i,1]==0,1,0)
  mu[i,1] <- 1 + bet[i,1]*ifelse(X[i,1]==0, 0, pow(X[i,1]+indt0[i,1], alpha_tvc))
  Ht[i,1] <- mu[i,1]-1
  S[i,1] <- exp(-Ht[i,1])
  
  ## define the cumulative hazard at update times 2:k[i]:
  for(j in (2:k[i])){
    bet[i,j] <- exp(gam0 + eta*Y[i,j] + gam_hla*hla[i])
    indt0[i,j] <- ifelse(X[i,j]==0,1,0)
    mu[i,j] <- 1 + bet[i,j]*ifelse(X[i,j]==0, 0, pow(X[i,j]+indt0[i,j], alpha_tvc))
    mup[i,j-1] <- 1 + bet[i,j]*ifelse(equals(X[i,j-1],0), 0, pow(X[i,j-1]+indt0[i,j-1], alpha_tvc))
    Ht[i,j] <- mu[i,j]-mup[i,j-1] + Ht[i,j-1]
    S[i,j] <- exp(-Ht[i,j])
  }
  zeros[i] ~ dpois(zeros.mean[i])
  zeros.mean[i]<-  -ll[i] +1000
  m[i] <- max(-Ht[i,left_int[i]], -Ht[i,right_int[i]])
 ##log likelihood for individual i
  ll[i] <- ind.i[i]*log(S[i,right_c[i]])+(1-ind.i[i])*(m[i] + log(exp(-Ht[i,left_int[i]]-m[i])-exp(-Ht[i,right_int[i]]-m[i])))
}

## Priors for TVC Model
gam0~dnorm(0,0.0001);
eta~dnorm(0,0.0001);
gam_hla~dnorm(0,0.0001);
alpha_tvc~dgamma(0.01,0.01)
}
