# Supplementary material for: Comparison of a time-varying covariate model and a joint model of time-to-event outcomes in the presence of measurement error and interval censoring: application to kidney transplantation
Source: BMC Med Res Methodol. 2019 Jun 26;19:130. doi: 10.1186/s12874-019-0773-1 (PMC6595621; doi:10.1186/s12874-019-0773-1)
Supplement: Supplementary file 2 — ∙ example-1-JM.R: Code to fit M1 ∙ longitudinal-data.csv: simulated TAC data for M1 ∙ survival-data.csv: simulated dnDSA data for M1 ∙ model-1-JM.txt: JAGS model, called by example-1-JM.R ∙ example-1-NLMIXED.SAS: Code to fit M1 with PROC NLMIXED, uses same simulated data ∙ example-4-TVC.R: Code to fit M4 ∙ longitudinal data tvc.csv: simulated TAC data for M4 (carried forward values of TAC) ∙ model-4-TVC.txt: JAGS model, called by example-4-TVC.R (ZIP 199 kb) [file 12874_2019_773_MOESM2_ESM.zip › 12874_2019_773_MOESM1_ESM/survival_dataR2.csv]

id	hla	leftn	rightn	ind.i
1	2	1.00E-05	1	1
2	2	1.00E-05	1	1
3	4	1	6	1
4	1	0	1.862167251	2
5	3	0	5.63E-05	2
6	4	0	0.673138229	2
7	1	6	12	1
8	5	1.00E-05	1	1
9	3	0	0.487593883	2
10	5	0	2.718969183	2
11	2	0	0.286738827	2
12	4	6	12	1
13	3	120.6705148	123.6705148	2
14	2	1.00E-05	1	1
15	5	12.7403802	15.7403802	2
16	5	1.00E-05	1	1
17	2	1.00E-05	1	1
18	3	1.139177651	4.139177651	2
19	4	1.00E-05	1	1
20	4	0	2.315393666	2
21	2	0.30281052	3.30281052	2
22	5	1	6	1
23	2	0	1.368279022	2
24	5	1.00E-05	1	1
25	3	11.62416773	14.62416773	2
26	5	12	24	1
27	3	3.665815576	6.665815576	2
28	1	24	36	1
29	6	1	6	1
30	3	2.014541035	5.014541035	2
31	1	0	2.469947576	2
32	1	1	6	1
33	3	12	24	1
34	4	0	0.002415993	2
35	5	0	0.005098273	2
36	3	0	0.714250161	2
37	3	1	6	1
38	2	11.32077077	14.32077077	2
39	3	12.7010371	15.7010371	2
40	3	6	12	1
41	4	0	0.009747243	2
42	5	1	6	1
43	3	6	12	1
44	2	0	0.402233142	2
45	3	0	2.345760862	2
46	4	1.00E-05	1	1
47	5	1	6	1
48	2	0	1.476878115	2
49	3	5.738033489	8.738033489	2
50	4	55.70559307	58.70559307	2
51	3	6	12	1
52	4	1.00E-05	1	1
53	2	0	1.270514988	2
54	1	7.817341002	10.817341	2
55	3	0	0.063209322	2
56	4	0	0.004703253	2
57	2	0	1.776513355	2
58	5	0	0.247179241	2
59	2	1	6	1
60	5	1	6	1
61	4	1.00E-05	1	1
62	2	1.00E-05	1	1
63	4	0	0.409852447	2
64	4	6	12	1
65	2	6	12	1
66	4	12	24	1
67	2	2.692400187	5.692400187	2
68	4	1.00E-05	1	1
69	1	1	6	1
70	3	5.959099771	8.959099771	2
71	3	4.375513028	7.375513028	2
72	1	1.00E-05	1	1
73	4	1	6	1
74	2	0	2.171943357	2
75	3	0	0.353224033	2
76	3	0	0.622329908	2
77	3	1	6	1
78	5	0	0.113048553	2
79	2	36	48	1
80	4	43.55124233	46.55124233	2
81	1	5.363513873	8.363513873	2
82	3	1	6	1
83	3	12.62542953	15.62542953	2
84	4	1	6	1
85	1	0	0.012626469	2
86	3	26.42168913	29.42168913	2
87	2	6	12	1
88	4	1	6	1
89	3	1.00E-05	1	1
90	3	1	6	1
91	3	1	6	1
92	4	24.58807641	27.58807641	2
93	3	1.00E-05	1	1
94	4	0	0.133946252	2
95	4	0	0.178978566	2
96	2	1	6	1
97	3	2.887888151	5.887888151	2
98	2	0.216791844	3.216791844	2
99	3	0	1.15829067	2
100	3	1	6	1
101	2	12	24	1
102	3	0	2.607635328	2
103	2	1.00E-05	1	1
104	5	2.314042734	5.314042734	2
105	3	1.00E-05	1	1
106	2	0	0.007915558	2
107	2	1.00E-05	1	1
108	4	1	6	1
109	4	0.305414503	3.305414503	2
110	2	14.48239441	17.48239441	2
111	1	7.171800722	10.17180072	2
112	3	19.10365306	22.10365306	2
113	4	2.355588235	5.355588235	2
114	2	0	0.098898314	2
115	2	1	6	1
116	4	1.00E-05	1	1
117	5	0	0.969081865	2
118	2	121.4322527	124.4322527	2
119	2	0	0.387882827	2
120	5	0	1.740944655	2
121	3	12	24	1
122	2	1.00E-05	1	1
123	2	6	12	1
124	4	0	0.219200922	2
125	3	0.964007331	3.964007331	2
126	4	1	6	1
127	5	0	0.037831137	2
128	3	1.00E-05	1	1
129	5	1.00E-05	1	1
130	3	16.18704381	19.18704381	2
131	2	0	1.743243402	2
132	3	1.00E-05	1	1
133	3	0	2.017742274	2
134	3	0	1.513878288	2
135	4	1.00E-05	1	1
136	4	1.00E-05	1	1
137	5	0.321099664	3.321099664	2
138	4	1	6	1
139	3	0	0.576675056	2
140	2	1.00E-05	1	1
141	5	1.00E-05	1	1
142	4	1.00E-05	1	1
143	4	0	0.009340168	2
144	2	1.00E-05	1	1
145	2	1.00E-05	1	1
146	5	12	24	1
147	3	1	6	1
148	2	1.096904898	4.096904898	2
149	2	0	2.481222086	2
150	3	1.00E-05	1	1
151	3	0	0.23770112	2
152	1	0	0.293221239	2
153	3	1	6	1
154	2	36	48	1
155	3	2.422566793	5.422566793	2
156	3	1	6	1
157	5	1.00E-05	1	1
158	2	1	6	1
159	2	1.00E-05	1	1
160	2	0	0.002970963	2
161	5	1	6	1
162	2	1	6	1
163	4	6.899898297	9.899898297	2
164	2	1.272444457	4.272444457	2
165	3	24	36	1
166	3	0	1.238497444	2
167	2	3.667449328	6.667449328	2
168	6	34.33055303	37.33055303	2
169	1	1	6	1
170	3	1	6	1
171	2	1.00E-05	1	1
172	3	1.731946783	4.731946783	2
173	3	1.00E-05	1	1
174	2	0	2.998884289	2
175	2	0	2.33098393	2
176	2	1.00E-05	1	1
177	2	1	6	1
178	2	1	6	1
179	5	0	0.000233472	2
180	4	1.00E-05	1	1
181	2	1.00E-05	1	1
182	2	0	0.490848695	2
183	2	36	48	1
184	2	6.4008545	9.4008545	2
185	2	0	1.699433832	2
186	0	6.885455586	9.885455586	2
187	4	0	0.168580219	2
188	1	1.00E-05	1	1
189	3	0	0.096344384	2
190	3	12	24	1
191	4	0	1.944575593	2
192	2	0	0.41129195	2
193	3	0	0.501776541	2
194	3	1	6	1
195	4	0	0.813036206	2
196	3	6	12	1
197	2	1.00E-05	1	1
198	3	36.84723618	39.84723618	2
199	2	157.8757583	160.8757583	2
200	0	0	0.245478829	2
201	1	1.00E-05	1	1
202	2	4.633303623	7.633303623	2
203	2	1.00E-05	1	1
204	4	1.00E-05	1	1
205	1	1	6	1
206	4	0	0.044625265	2
207	3	1.00E-05	1	1
208	2	0.630838893	3.630838893	2
209	2	12.99147014	15.99147014	2
210	4	1.00E-05	1	1
211	3	3.461858606	6.461858606	2
212	3	1.00E-05	1	1
213	2	28.66587072	31.66587072	2
214	4	1	6	1
215	3	0	0.00750809	2
216	5	1	6	1
217	1	0.17493876	3.17493876	2
218	2	0	0.244511357	2
219	4	1.00E-05	1	1
220	3	1.00E-05	1	1
221	2	1.00E-05	1	1
222	3	24	36	1
223	2	1.562742198	4.562742198	2
224	2	0	2.167917633	2
225	3	1	6	1
226	5	1	6	1
227	3	2.258141321	5.258141321	2
228	2	0.047923994	3.047923994	2
229	3	1.323147386	4.323147386	2
230	3	0	0.979190366	2
231	4	14.79405317	17.79405317	2
232	2	0	0.017981425	2
233	1	0	0.201665665	2
234	3	1.944684253	4.944684253	2
235	3	0	0.001130086	2
236	2	0	7.69E-05	2
237	2	1.00E-05	1	1
238	1	55.29129401	58.29129401	2
239	4	1.00E-05	1	1
240	2	1	6	1
241	3	17.11887525	20.11887525	2
242	3	30.85672421	33.85672421	2
243	1	0	0.577258599	2
244	2	73.09630935	76.09630935	2
245	1	23.59910122	26.59910122	2
246	4	1	6	1
247	2	0	2.939071585	2
248	3	1.00E-05	1	1
249	5	32.21231298	35.21231298	2
250	3	1	6	1
251	2	9.861676436	12.86167644	2
252	2	1	6	1
253	3	24	36	1
254	5	0	1.634319463	2
255	4	1.00E-05	1	1
256	4	24.13169439	27.13169439	2
257	6	0	0.005071805	2
258	3	1.00E-05	1	1
259	6	0.09013134	3.09013134	2
260	2	1.00E-05	1	1
261	5	1.00E-05	1	1
262	2	0	0.359293132	2
263	3	0	0.000417521	2
264	5	12	24	1
265	2	0	0.514340195	2
266	3	0	1.173407762	2
267	3	4.544250304	7.544250304	2
268	4	12	24	1
269	4	12	24	1
270	3	0	0.008543866	2
271	5	1	6	1
272	3	12	24	1
273	3	1.00E-05	1	1
274	2	2.852217242	5.852217242	2
275	2	11.78900868	14.78900868	2
276	4	0	0.580924025	2
277	2	0	0.001726183	2
278	3	0	0.008565675	2
279	2	1.00E-05	1	1
280	3	0	0.000896168	2
281	6	7.623138684	10.62313868	2
282	4	1.00E-05	1	1
283	4	1	6	1
284	4	0	0.052777911	2
285	2	1.00E-05	1	1
286	4	4.749441715	7.749441715	2
287	2	1	6	1
288	2	1	6	1
289	4	84	96	1
290	2	2.220912792	5.220912792	2
291	3	10.20879646	13.20879646	2
292	2	1	6	1
293	3	6	12	1
294	2	1	6	1
295	1	23.32698905	26.32698905	2
296	4	4.187251013	7.187251013	2
297	3	0	0.036665659	2
298	2	24	36	1
299	4	5.54845895	8.54845895	2
300	4	12	24	1
